# Supplementary material for: Wedelia trilobata (L.) Leaf Extract Induces Autophagy-Mediated Cell Death in HT-29 Colorectal Cancer Cells via Suppression of the Akt/mTOR Signaling Axis
Source: Int J Mol Sci. 2026 May 21;27(10):4636. doi: 10.3390/ijms27104636 (PMC13207333; doi:10.3390/ijms27104636)
Supplement: Supplementary file 1 [file ijms-27-04636-s001.zip]

Archive with 1 entries (1 files):
- ijms-4282937-supplementary.pdf
